# Supplementary material for: Interplay of Structural Disorder and Short Binding Elements in the Cellular Chaperone Function of Plant Dehydrin ERD14
Source: Cells. 2020 Aug 7;9(8):1856. doi: 10.3390/cells9081856 (PMC7465474; doi:10.3390/cells9081856)
Supplement: Supplementary file 1 [file cells-09-01856-s001.zip]

Archive with 20 entries (20 files):
- Figure S1_final.jpg
- __MACOSX/._Figure S1_final.jpg
- Figure S2_final.jpg
- __MACOSX/._Figure S2_final.jpg
- Figure S3_final.jpg
- __MACOSX/._Figure S3_final.jpg
- Figure S4_final.jpg
- __MACOSX/._Figure S4_final.jpg
- Figure S5.jpg
- __MACOSX/._Figure S5.jpg
- Figure S6.tiff
- __MACOSX/._Figure S6.tiff
- Figure S7.tif
- __MACOSX/._Figure S7.tif
- Supplementary legends.docx
- __MACOSX/._Supplementary legends.docx
- Supplementary Methods.docx
- __MACOSX/._Supplementary Methods.docx
- Supplementary tables_revised.docx
- __MACOSX/._Supplementary tables_revised.docx
